# Supplementary material for: Inkjet-Printed Temperature Sensors Characterized according to Standards
Source: Sensors (Basel). 2022 Oct 24;22(21):8145. doi: 10.3390/s22218145 (PMC9654304; doi:10.3390/s22218145)
Supplement: Supplementary file 1 [file sensors-22-08145-s001.zip]

Archive with 1 entries (1 files):
- sensors-1953747-supplementary.pdf
